# Supplementary material for: Development and Characterization of Bio-Based Composite Films for Food Packing Applications Using Boiled Rice Water and Pistacia vera Shells
Source: Polymers (Basel). 2023 Aug 18;15(16):3456. doi: 10.3390/polym15163456 (PMC10457870; doi:10.3390/polym15163456)
Supplement: Supplementary file 1 [file polymers-15-03456-s001.zip]

Archive with 1 entries (1 files):
- polymers-2500599-supplementary.pdf
